# Supplementary material for: Association between prenatal maternal infection and disordered eating behaviours in adolescence: a UK population-based prospective birth cohort study
Source: Psychol Med. 2019 May 2;50(6):927–35. doi: 10.1017/S0033291719000795 (PMC7191780; doi:10.1017/S0033291719000795)
Supplement: Supplementary file 1 [file S0033291719000795sup.zip]

Archive with 2 entries (2 files):
- S0033291719000795sup001.docx
- S0033291719000795sup002.docx
